# Supplementary material for: Design, Synthesis, and Antisickling Investigation of a Thiazolidine Prodrug of TD-7 That Prolongs the Duration of Action of Antisickling Aromatic Aldehyde
Source: Pharmaceutics. 2023 Oct 28;15(11):2547. doi: 10.3390/pharmaceutics15112547 (PMC10675597; doi:10.3390/pharmaceutics15112547)
Supplement: Supplementary file 1 [file pharmaceutics-15-02547-s001.zip]

Archive with 1 entries (1 files):
- pharmaceutics-2658446-supplementary.pdf
